# Supplementary material for: Impact of Short-Term Gala Apple Intake on the Human Faecal Metabolome Assessed by 1H NMR Spectroscopy
Source: Nutrients. 2026 Apr 22;18(9):1312. doi: 10.3390/nu18091312 (PMC13164819; doi:10.3390/nu18091312)
Supplement: Supplementary file 1 [file nutrients-18-01312-s001.zip]

Archive with 1 entries (1 files):
- nutrients-4237101-supplementary.pdf
